# Supplementary material for: Amyloids of α-Synuclein Promote Chemical Transformations of Neuronal Cell Metabolites
Source: Int J Mol Sci. 2023 Aug 16;24(16):12849. doi: 10.3390/ijms241612849 (PMC10454467; doi:10.3390/ijms241612849)
Supplement: Supplementary file 1 [file ijms-24-12849-s001.zip]

Archive with 1 entries (1 files):
- ijms-2517156-supplementary.pdf
